# Supplementary material for: Accretion of “young” Phanerozoic subcontinental lithospheric mantle triggered by back-arc extension—the case of the Ivrea-Verbano Zone
Source: Sci Rep. 2024 May 23;14:11805. doi: 10.1038/s41598-024-61763-3 (PMC11116441; doi:10.1038/s41598-024-61763-3)
Supplement: Supplementary file 2 — Supplementary Tables. [file 41598_2024_61763_MOESM2_ESM.xlsx]

## Sheet: Table S1 Major elements
	TABLE S1. Average major and minor element composition (in wt. %) of mineral phases from studied IVZ lherzolites and pyroxenites
Location	Premosello					Balmuccia					Baldissero				Premosello					Balmuccia					Baldissero				Premosello					Balmuccia				Baldissero				Premosello					Balmuccia
Rock type	Sp-lherzolite	Sp-lherzolite	Sp-lherzolite	Sp-lherzolite		Sp-lherzolite	Sp-lherzolite	Cr-diopside pyroxenite	Websterite		Sp-lherzolite	Sp-lherzolite	Sp-lherzolite		Sp-lherzolite	Sp-lherzolite	Sp-lherzolite	Sp-lherzolite		Sp-lherzolite	Sp-lherzolite	Cr-diopside pyroxenite	Websterite		Sp-lherzolite	Sp-lherzolite	Sp-lherzolite		Sp-lherzolite	Sp-lherzolite	Sp-lherzolite	Sp-lherzolite		Sp-lherzolite	Sp-lherzolite	Websterite		Sp-lherzolite	Sp-lherzolite	Sp-lherzolite		Sp-lherzolite	Sp-lherzolite	Sp-lherzolite	Sp-lherzolite		Sp-lherzolite	Sp-lherzolite	Cr-diopside pyroxenite
Sample ID	PR22S01A	PR22S02A	PR22S09	PR22S16		BAL02A	BAL05	BAL01	BAL18		BAD01	BAD02	BAD05		PR22S01A	PR22S02A	PR22S09	PR22S16		BAL02A	BAL05	BAL01	BAL18		BAD01	BAD02	BAD05		PR22S01A	PR22S02A	PR22S09	PR22S16		BAL02A	BAL05	BAL18		BAD01	BAD02	BAD05		PR22S01A	PR22S02A	PR22S09	PR22S16		BAL02A	BAL05	BAL01
Phase	Cpx	Cpx	Cpx	Cpx		Cpx	Cpx	Cpx	Cpx		Cpx	Cpx	Cpx		Opx	Opx	Opx	Opx		Opx	Opx	Opx	Opx		Opx	Opx	Opx		Olivine	Olivine	Olivine	Olivine		Olivine	Olivine	Olivine		Olivine	Olivine	Olivine		Spinel	Spinel	Spinel	Spinel		Spinel	Spinel	Spinel
No. of analysis	5	3	3	3		9	3	5	6		6	4	4		5	3	4	2		9	4	5	5		4	3	3		4	3	2	4		9	3	3		3	3	3		4	3	2	3		6	3	1
SiO2	53.352	53.0903	52.7653	53.179		51.9678	52.4227	52.8244	52.4702		51.9962	51.8272	52.0747		56.232	55.9733	55.8882	56.245		55.68	55.9522	55.065	54.9022		55.0282	54.6817	54.727		40.3725	40.8247	40.819	40.6545		40.7156	40.7317	40.0747		40.6717	40.7303	40.7097		0.024075	0	0	0		0.0112167	0	0.057
TiO2	0.19364	0.182	0.180333	0.121667		0.396311	0.412333	0.209	0.21		0.448667	0.4515	0.438		0.0556	0.073	0.0695	0.053		0.0741111	0.11425	0.0542	0.0716		0.09925	0.141	0.112333		0.03225	0.0243333	0.0335	0.0295		0.0131444	0.0256667	0.029		0.032	0.024	0.0303333		0.0684	0.0646667	0.062	0.107333		0.0397833	0.102333	0.075
Al2O3	3.52	3.30467	3.858	2.87467		5.99111	4.383	3.7452	4.0855		6.56017	6.77475	6.17775		3.158	2.66167	3.00425	2.2475		3.73333	2.7435	3.3368	3.807		4.6015	4.79867	4.98667		0.04465	0.00233333	0.0005	0.004		0.00505556	0.004	0.00533333		0.004	0.00633333	0.002		48.855	45.7187	49.9655	34.139		56.7183	45.8847	47.03
Cr2O3	0.65858	0.606667	0.703	0.884667		0.832944	0.923333	0.7734	0.317833		0.813667	0.85375	0.6795		0.37092	0.293	0.336	0.386		0.354489	0.344	0.4758	0.1934		0.37925	0.416667	0.383		0.03395	0.015	0.0065	0.01775		0.00712222	0.0116667	0.015		0.00233333	0.001	0.00333333		18.0175	18.058	14.452	28.622		11.1533	18.229	18.22
FeOT	2.398	2.36033	2.333	2.298		2.43778	2.323	2.724	3.33333		2.19983	2.33775	2.414		6.498	6.45033	6.14125	6.1335		6.6	6.5375	8.4382	9.0404		6.72775	6.52233	6.68167		9.41	9.16767	8.9785	9.07175		9.75222	9.46067	13.2553		9.88867	9.94833	9.999		17.3275	16.0687	14.1985	21.637		12.7783	16.6323	15.439
MnO	0.06936	0.075	0.068	0.0756667		0.0647556	0.0673333	0.1046	0.1075		0.079	0.07875	0.07875		0.14088	0.135	0.1425	0.1415		0.158678	0.15	0.2014	0.2124		0.15325	0.148667	0.144333		0.144075	0.127333	0.14	0.13875		0.136067	0.142333	0.198		0.132667	0.137	0.144333		0.102875	0.0566667	0.062	0.085		0.0746667	0.062	0.041
NiO	0.04382	0	0	0		0.0474222	0	0	0		0	0	0		0.08978	0	0	0		0.0825222	0	0	0		0	0	0		0.41745	0.407	0.3815	0.4175		0.392467	0.382667	0.319333		0.374667	0.368667	0.37		0.311275	0.242333	0.302	0.157667		0.336583	0.238	0.376
MgO	16.162	16.1367	15.8167	16.2673		14.7922	15.1757	16.0702	16.0095		14.716	14.6453	14.4582		33.934	33.5187	33.58	33.7225		33.4433	33.3443	32.4628	32.0494		33.5328	32.1417	32.26		51.5475	50.3303	50.429	49.9728		49.98	49.988	46.6397		49.5427	49.704	49.4523		17.17	16.8	18.248	12.5727		18.8967	16.4883	16.025
CaO	23.528	23.4267	23.317	23.0573		22.2244	22.9017	23.2728	23.0617		21.8368	21.6197	21.9165		0.4312	0.314	0.34275	0.391		0.391911	0.2915	0.321	0.355		0.352	0.775667	0.447333		0.018175	0.013	0.0205	0.017		0.0119111	0.02	0.023		0.024	0.0243333	0.0226667		0.006125	0.00133333	0.0065	0.009		0.0144167	0.00833333	0.02
Na2O	0.6698	0.541	0.583667	0.642		1.335	0.923667	0.4758	0.521667		1.50067	1.47825	1.3945		0.01626	0.014	0.011	0.014		0.0355667	0.0195	0.007	0.005		0.026	0.0526667	0.037		0.010475	0	0	0		0.0076	0	0		0	0	0		0.00975	0	0	0		0.01885	0	0
K2O	0.00524	0.00166667	0.004	0.00333333		0.00638889	0.00333333	0.002	0.002		0.000666667	0.002	0.00725		0.00862	0.00166667	0.0035	0.0055		0.00412222	0.003	0.0028	0.0016		0.00325	0.003	0.00466667		0.002025	0	0	0		0.000311111	0	0		0	0	0		0.011	0	0	0		0.00448333	0	0
Total	100.6	99.725	99.629	99.4037		100.096	99.536	100.201	100.119		100.152	100.069	99.6392		100.935	99.4347	99.519	99.3395		100.558	99.4997	100.365	100.638		100.903	99.682	99.784		102.033	100.912	100.809	100.323		101.021	100.767	100.559		100.673	100.944	100.734		101.903	97.0103	97.2965	97.3297		100.047	97.645	97.283
Mg#	92.3161	92.4167	92.3578	92.6572		91.5373	92.0919	91.3167	89.5414		92.263	91.7813	91.4358		90.2998	90.2564	90.6952	90.7415		90.0326	90.0912	87.2739	86.3379		89.8835	89.7798	89.5905		90.7078	90.7262	90.9164	90.7547		90.131	90.3991	86.2449		89.9273	89.9023	89.8097		63.844	65.0728	69.607	50.8712		72.4914	63.8541	64.9077
Cr#	11.1515	10.9649	10.8925	17.1121		8.53103	12.3822	12.1676	4.95998		7.68139	7.79492	6.87164		7.3038	6.87687	6.97915	10.3311		5.98834	7.75885	8.7305	3.29563		5.2393	5.50427	4.89991															19.827	20.94	16.2448	35.9878		11.6501	21.0362	20.6215
Fs	4.01847	3.97985	3.97198	3.89836		4.36538	4.06771	4.61702	5.59461		4.03585	4.29984	4.42577		9.81135	9.8698	9.44004	9.3836		10.1089	10.059	12.9139	13.847		10.2564	10.272	10.5194
En	46.905	46.9898	46.6257	47.6051		45.9816	46.0187	46.7367	46.3834		46.4378	46.4337	45.7406		89.3724	89.5274	89.9005	89.8675		89.1403	89.3795	86.4715	85.4726		89.0716	88.1982	88.5977
Wo	49.0765	49.0303	49.4023	48.4965		49.653	49.9136	48.6463	48.022		49.5263	49.2665	49.8336		0.816229	0.602787	0.659513	0.748901		0.750787	0.561591	0.614549	0.680456		0.672013	1.52979	0.882986

## Sheet: Table S2 Trace elements
	TABLE S2. Average trace element composition (in ppm) of clinopyroxenes from studied IVZ lherzolites and pyroxenites
Location	Premosello					Balmuccia					Baldissero
Rock type	Sp-lherzolite	Sp-lherzolite	Sp-lherzolite	Sp-lherzolite		Sp-lherzolite	Sp-lherzolite	Cr-diopside pyroxenite	Websterite		Sp-lherzolite	Sp-lherzolite	Sp-lherzolite
Sample ID	PR22S01A	PR22S02A	PR22S09	PR22S16		BAL02A	BAL05	BAL01A	BAL18		BAD01	BAD02	BAD05
Phase	Cpx	Cpx	Cpx	Cpx		Cpx	Cpx	Cpx	Cpx		Cpx	Cpx	Cpx
No. of analysis	10	4	4	7		11	4	14	2		4	4	3
Li	4.032	5.125	2.995	3.53857		4.06727	3.715	2.00929	2.2		2.0625	2.59333	3.45667
Be	0.009	0.00925	0	0.0317143		0.00609091	0.02525	0.0223571	0.083		0	0.015	0.051
B	26.4178	11.8575	13.975	18.5186		10.73	9.2825	9.58214	7.62		8.5775	6.9	8.28
Sc	71.395	57.0975	66.0225	70.7043		61.7764	71.565	48.1607	59.895		64.4925	62.05	59.34
Ti	1011.54	760.347	784.607	530.14		1998.82	2207.53	936.922	1166.74		2342.89	2199.94	2306.85
V	217.958	226.317	197.535	192.911		262.903	248.32	193.751	254.35		262.24	260.775	268.007
Cr	4645.6	5129.54	4242.83	5611.43		5257.8	5468.09	5478.81	2730.1		4852.4	5177.94	4947.99
Mn	527.324	554.118	518.385	539.859		564.88	558.74	686.176	833.635		600.092	590.712	589.097
Co	17.082	17.9125	16.5725	17.6986		17.0527	16.8975	19.8879	28.405		17.0475	16.8475	17.2
Ni	279.375	337.585	285.47	302.453		269.055	259.567	285.922	305.305		267.288	252.987	277.043
Cu	1.6336	0.3695	4.33875	0.333857		0.630182	0.5715	0.243929	2.375		1.3885	3.2095	0.691667
Zn	15.255	8.5325	8.7425	12.4871		10.8155	8.62	6.85071	14.095		9.195	7.87	10.17
Rb	0.02347	0.0085	0.012825	0.0135857		0.0139909	0.00925	0.0107929	0.013		0.018725	0.029725	0.0117667
Sr	7.713	6.725	6.255	12.6757		5.17909	26.3675	29.6507	28.32		13.6425	3.3725	2.80333
Y	8.975	7.1125	7.565	4.95714		14.8736	12.195	5.70143	7.24		16.07	15.7075	16.32
Zr	0.9962	0.44125	1.1895	1.95057		4.99636	16.1275	2.49379	4.375		7.235	5.4675	4.94333
Nb	0.02299	0.033825	0.03155	0.0251857		0.0136273	0.042775	0.0230857	0.03025		0.32425	0.018075	0.0163333
Cs	0.0074	0.0029975	0.004625	0.00837143		0.00718182	0.00605	0.00625	0.0062		0.006275	0.006475	0.00766667
Ba	0.07895	0.02825	0.03715	0.008275		0.0198455	0.02685	0.0160143	0.1516		0.0711	0.0498333	0.0273667
La	0.1455	0.044	0.076475	0.0918571		0.0287636	0.54625	0.249	0.365		0.51625	0.004325	0.00433333
Ce	0.4309	0.11575	0.259	0.292714		0.263727	1.89525	0.940643	1.8265		1.13825	0.15775	0.145
Pr	0.06504	0.01695	0.042275	0.0495857		0.116909	0.37725	0.177	0.3455		0.20425	0.10625	0.11
Nd	0.4278	0.14275	0.225	0.294		1.20264	2.5125	1.32057	2.1		1.7625	1.375	1.33
Sm	0.2357	0.15775	0.2395	0.146286		0.936273	1.03475	0.516571	0.9265		1.0275	1.0075	0.967
Eu	0.137	0.1215	0.097	0.0821429		0.417	0.42625	0.230357	0.328		0.499	0.485	0.472
Gd	0.6248	0.526	0.62425	0.381571		1.53545	1.36	0.746	1.136		1.83	1.795	1.87333
Tb	0.1823	0.147	0.12975	0.0941429		0.349818	0.30025	0.163571	0.202		0.3915	0.396	0.393333
Dy	1.3196	1.117	1.1515	0.832571		2.49909	2.095	1.05293	1.345		2.7875	2.7575	2.83667
Ho	0.3544	0.28825	0.288	0.196286		0.578455	0.4885	0.246143	0.288		0.65675	0.61175	0.614
Er	1.1258	0.842	0.7885	0.620571		1.61455	1.4425	0.635929	0.783		1.8	1.7425	1.76667
Tm	0.1667	0.12175	0.146	0.0962857		0.236545	0.19125	0.0912857	0.09555		0.268	0.24675	0.266333
Yb	1.148	0.8785	0.92275	0.616571		1.68091	1.3	0.619214	0.728		1.72	1.77	1.74333
Lu	0.1699	0.1275	0.14425	0.0894286		0.228091	0.196	0.0748071	0.101		0.23275	0.24725	0.238667
Hf	0.0911	0.06175	0.081	0.0625714		0.415273	0.738	0.136214	0.193		0.50475	0.40725	0.429667
Ta	0.00411	0.00195	0.00025	0.00577143		0.00115455	0.0063	0.000214286	0.00165		0.01475	0	0.000466667
Pb	0.0954286	0.17775	0.05	0.141857		0.0403636	0.06	0.119923	0.145		0.0623333	0.034	0.045
Th	0.00485	0.00225	0.0039	0.00644286		0.00406364	0.01965	0.00974286	0.0112		0.01875	0.000675	0
U	0.00151	0	0	0.00122857		0.00251818	0.001875	0.00283571	0.0022		0.004825	0	0

## Sheet: Table S3 Nd-Hf isotopes
TABLE S3. Present-day Nd-Hf isotopic composition of clinopyroxenes from studied IVZ lherzolites and pyroxenites
Locality	Sample ID	Lithology	Phase	147Sm/144Nd	2σ	143Nd/144Nd	2σ	εNd		176Lu/177Hf	2σ	176Hf/177Hf	2σ	εHf
Premosello	PR22S01A	Sp-lherzolite	Cpx	0.352337	0.0541013	0.513236	1.2367e-05	11.8161		0.271039	0.0501558	0.284589	1.87108e-05	63.7794
	PR22S02A	Sp-lherzolite	Cpx	0.733195	0.195065	0.514181	2.58772e-05	30.2502		0.305696	0.0786785	0.284859	0.000143851	73.3453
	PR22S09	Sp-lherzolite	Cpx	n.d.	n.d.	n.d.	n.d.	n.d.		0.221216	0.0899771	0.284139	2.44199e-05	47.8984
	PR22S16	Sp-lherzolite	Cpx	0.32567	0.0993101	0.513279	1.2e-05	12.6651		n.d.	n.d.	n.d.	n.d.	n.d.
Balmuccia	BAL02A	Sp-lherzolite	Cpx	0.493819	0.0419414	0.513653	8.94024e-06	19.9559		0.0779937	0.00937785	0.283547	9.42169e-06	26.9398
	BAL05	Sp-lherzolite	Cpx	0.258337	0.0469603	0.513017	6.54998e-06	7.54029		0.0385062	0.0103602	0.28311	8.28451e-06	11.4867
	BAL01	Cr-Di pyroxenite	Cpx	0.245216	0.0164181	0.513038	6e-06	7.95662		0.0648384	0.00921041	0.283381	2.6e-05	21.0591
	BAL18	Websterite	Cpx	0.277839	0.0343822	0.512982	6e-06	6.86772		0.0726778	0.00275292	0.283284	1.6e-05	17.6381
Baldissero	BAD01	Sp-lherzolite	Cpx	0.37316	0.0407372	0.513318	6e-06	13.4144		0.064907	0.00831918	0.283426	6e-06	22.6759
	BAD02	Sp-lherzolite	Cpx	0.409412	0.0419078	0.513307	7.72354e-06	13.214		0.0652112	0.0179725	0.283113	0.000200587	11.5903
	BAD05	Sp-lherzolite	Cpx	0.459759	0.0356671	0.513423	4.20702e-06	15.4708		0.0714115	0.0287707	0.283262	4.15768e-05	16.8611
Normalized to LaJolla 143Nd/144Nd=0.51185
Normalized to JMC475 176Hf/177Hf=0.282150
n.d. - not determined

## Sheet: Table S4 Melting model
TABLE S4. Starting compositions and results of partial melting modeling of the Depleted Mantle (DM) at 370 Ma using the dynamic melting model of Stracke et al. (2003)
Reported Nd-Hf isotopic ratios in (a) and (b) are present day isotope ratios estimated as initial isotope ratios at the time of partial melting (i.e., 370 Ma) plus radiogenic ingrowth after 370 Ma
(A) Melting under garnet facies (~3.5%) followed by spinel facies
												Isotopic ratios at 370 Ma + radiogenic ingrowth for 370 Ma
Melting Degrees (F%)	La	Ce	Nd	Hf	Sm	Gd	Dy	Er	Yb	Lu		147Sm/144Nd	143Nd/144Nd	εNd	177Lu/176Hf	177Hf/176Hf	εHf
DM	0.234	0.772	0.713	0.199	0.27	0.395	0.531	0.371	0.401	0.063
0.01	0.0764153	0.477799	0.536255	0.172484	0.230549	0.373802	0.510826	0.361167	0.394104	0.0624657		0.260443	0.513196	11.0329	0.0513694	0.283349	19.9325
0.02	0.024733	0.294077	0.402004	0.149187	0.196446	0.353394	0.491015	0.351366	0.387139	0.0619142		0.29603	0.513282	12.7148	0.0588666	0.283401	21.7733
0.03	0.00793243	0.179963	0.300344	0.128756	0.167022	0.333756	0.471567	0.341598	0.380104	0.0613448		0.336881	0.513381	14.6455	0.0675803	0.283461	23.9127
0.04	0.00252035	0.109479	0.223609	0.110872	0.141684	0.314873	0.452482	0.331864	0.372999	0.0607569		0.394053	0.513519	17.3474	0.0799538	0.283547	26.9506
0.05	0.000793107	0.0661924	0.165877	0.0952469	0.119907	0.296727	0.433762	0.322167	0.365822	0.0601501		0.448585	0.513651	19.9247	0.0926975	0.283636	30.0795
0.06	0.000194567	0.0348894	0.110638	0.0717403	0.0924674	0.258942	0.382085	0.287584	0.337812	0.0556797		0.506298	0.513791	22.6523	0.110089	0.283756	34.3495
0.07	5.98677e-05	0.0203606	0.0787253	0.0565511	0.0743296	0.230681	0.342811	0.261456	0.315964	0.0521918		0.571965	0.51395	25.7557	0.13091	0.283901	39.4614
0.08	1.44154e-05	0.0106033	0.0521496	0.0424156	0.057069	0.200591	0.30066	0.233039	0.291431	0.0482735		0.662936	0.514171	30.0551	0.161434	0.284113	46.9557
0.09	4.36513e-06	0.00612386	0.0368888	0.0333145	0.0457018	0.17837	0.26928	0.211593	0.27231	0.045218		0.750517	0.514383	34.1942	0.192526	0.284329	54.5896
0.1	1.01529e-06	0.00314161	0.0242577	0.0251262	0.0349252	0.154571	0.23555	0.188098	0.251453	0.0416382		0.872189	0.514678	39.9445	0.235059	0.284624	65.0323
0.11	3.02266e-07	0.00179431	0.0170512	0.0198666	0.0278562	0.136367	0.210091	0.169648	0.235182	0.0389742		0.989665	0.514962	45.4966	0.27827	0.284924	75.6415
0.12	6.98748e-08	0.000909764	0.0111253	0.0149572	0.0211815	0.117151	0.182903	0.149719	0.216909	0.035985		1.15336	0.515359	53.2331	0.341258	0.285361	91.1066
0.13	1.59605e-08	0.000457606	0.00722632	0.0112357	0.01606	0.100469	0.158996	0.131969	0.199917	0.0332081		1.34633	0.515826	62.3527	0.419232	0.285903	110.251
0.14	4.61899e-09	0.000256473	0.00502585	0.00883675	0.0127228	0.0882761	0.141312	0.118682	0.186679	0.031046		1.57423	0.516379	73.1236	0.515947	0.286574	133.996
(B) Melting under spinel facies condition
												Isotopic ratios at 370 Ma + radiogenic ingrowth for 370 Ma
Melting Degrees (F%)	La	Ce	Nd	Hf	Sm	Gd	Dy	Er	Yb	Lu		147Sm/144Nd	143Nd/144Nd	εNd	177Lu/176Hf	177Hf/176Hf	εHf
DM	0.234	0.772	0.713	0.199	0.27	0.395	0.531	0.371	0.401	0.063
0.01	0.0601565	0.368423	0.433998	0.139433	0.194143	0.330753	0.451397	0.321453	0.362105	0.0570823		0.270992	0.513221	11.5315	0.0580693	0.283395	21.5775
0.02	0.0151755	0.17309	0.261361	0.0969849	0.138579	0.27591	0.38245	0.27779	0.326339	0.0516358		0.321202	0.513343	13.9045	0.0755192	0.283516	25.8618
0.03	0.00458841	0.0894054	0.167712	0.070617	0.103162	0.235452	0.330874	0.24458	0.298017	0.0473185		0.372629	0.513467	16.335	0.0950457	0.283652	30.656
0.04	0.00111532	0.0407049	0.0988547	0.048406	0.07256	0.194928	0.278475	0.210257	0.26753	0.0426654		0.444654	0.513642	19.7389	0.125022	0.28386	38.0159
0.05	0.00026598	0.0182253	0.057613	0.0329296	0.0506414	0.16013	0.232161	0.180265	0.239675	0.0384073		0.532484	0.513855	23.8898	0.165439	0.284141	47.9392
0.06	6.22382e-05	0.00802288	0.0331955	0.0222309	0.0350675	0.130612	0.191926	0.154135	0.214283	0.0345186		0.639952	0.514115	28.9688	0.220246	0.284521	61.3955
0.07	1.14264e-05	0.00306536	0.0174172	0.0141105	0.022807	0.102902	0.153605	0.128432	0.188484	0.0303511		0.793252	0.514486	36.2139	0.305101	0.28511	82.2292
0.08	2.51828e-06	0.00129206	0.00976992	0.00956087	0.0155045	0.0827195	0.12599	0.108517	0.169134	0.0269874		0.961368	0.514894	44.1592	0.400382	0.285772	105.623
0.09	5.52135e-07	0.000535532	0.00540554	0.006456	0.010441	0.0658979	0.102967	0.0909718	0.15147	0.0241213		1.17011	0.515399	54.0243	0.529966	0.286672	137.438
0.1	1.18347e-07	0.0002172	0.00294743	0.00432477	0.00696069	0.0521733	0.083726	0.0759627	0.135367	0.021518		1.43064	0.516031	66.3374	0.705749	0.287892	180.597
0.11	1.97741e-08	7.52668e-05	0.00144582	0.00270775	0.0043219	0.0396283	0.0656613	0.0615002	0.11873	0.0188383		1.81084	0.516952	84.3061	0.986832	0.289844	249.609
0.12	4.01576e-09	2.89403e-05	0.000760551	0.00177911	0.00281069	0.0308982	0.0527301	0.050861	0.105575	0.0167276		2.23875	0.517988	104.529	1.33365	0.292252	334.76
0.13	6.2201e-10	9.29026e-06	0.000354366	0.00108361	0.00168404	0.0229554	0.0406163	0.0406102	0.0919296	0.0145477		2.87887	0.519539	134.782	1.9043	0.296214	474.868
0.14	9.16961e-11	2.83109e-06	0.000159433	0.000647934	0.000984747	0.016797	0.0309038	0.0321226	0.0796594	0.0125965		3.74169	0.52163	175.56	2.7576	0.302138	684.371
Starting peridotite compositions are derived from DM estimates (Salters and Stracke, 2004) differentiated at 3.5 Ga
143Nd/144Nd	0.51311
177Hf/176Hf	0.2833
147Sm/144Nd	0.22512
177Lu/176Hf	0.04436
Partition coefficients of mineral phases used for the melting and melt-rock reaction modeling (Stracke et al., 2013; Sani et al., 2023)
	3 GPa				2 GPa
	Olivine	Opx	Cpx	Garnet	Olivine	Opx	Cpx
La	0.0005	0.004	0.015	0.0007	0.0005	0.0031	0.03
Ce	0.0005	0.004	0.038	0.017	0.0005	0.004	0.08
Nd	0.00042	0.012	0.0884465	0.064	0.00042	0.012	0.0884465
Hf	0.0011	0.024	0.14	0.4	0.0022	0.03	0.2835
Sm	0.0011	0.02	0.150872	0.23	0.0011	0.02	0.299
Gd	0.0011	0.065	0.16	1.2	0.0011	0.0065	0.35
Dy	0.0027	0.065	0.17	2	0.0027	0.011	0.4
Er	0.013	0.065	0.18	3	0.013	0.045	0.42
Yb	0.02	0.08	0.25	5.5	0.02	0.08	0.45
Lu	0.02	0.12	0.275853	7	0.02	0.12	0.5109
Salters, V.J.M., and Stracke, A., 2004, Composition of the depleted mantle: Geochemistry Geophysics Geosystems, v. 5, https://doi.org/10.1029/2003GC000597.
Sani, C., Sanfilippo, A., Peyve, A.A., Genske, F., and Stracke, A., 2023, Earth mantle’s isotopic record of progressive chemical depletion: AGU Advances, v. 4, https://doi.org/10.1029/2022AV000792.
Stracke, A., Zindler, A., Salters, V. J. M., McKenzie, D., and Groenvold, K., 2003, The dynamics of melting beneath Theistareykir, northern Iceland: Geochemistry, Geophysics, Geosystems, v. 4, 8513, https://doi.org/10.1029/2002GC000347.

## Sheet: Table S5 Melt-rock reaction
TABLE S5. Initial compositions and results of melt-rock reaction modeling of DM residues and MORB melt at 370 Ma
Reported Nd-Hf isotopic ratios in (a) and (b) are present day isotope ratios estimated as initial isotope ratios at the time of melt-rock reaction (i.e., 370 Ma) plus radiogenic ingrowth after 370 Ma
(A) Starting peridotite composition (DM, F=5%)
	Assimilant	Melt 1	AFC (F) - Whole-rock composition											AFC (F) - Clinopyroxene composition
(ppm)	(DM, F=5%)	(E-MORB)	0.01	0.1	0.2	0.3	0.4	0.5	0.6	0.7	0.8	0.9	0.99	0.01	0.1	0.2	0.3	0.4	0.5	0.6	0.7	0.8	0.9	0.99
La	0.000793107	12.02	0.00596731	0.0307416	0.0530859	0.0734134	0.0925327	0.110801	0.128419	0.145513	0.162172	0.17846	0.19284	0.00281983	0.00499101	0.0136251	0.0300241	0.0549836	0.0891052	0.13288	0.186728	0.251017	0.326074	0.40308
Ce	0.0661924	25.52	0.070634	0.0707824	0.0727292	0.0804945	0.100225	0.140034	0.209896	0.321573	0.488558	0.726024	1.01387	0.205318	0.205509	0.20833	0.220023	0.2503	0.312079	0.421328	0.596948	0.860679	1.23703	1.69446
Nd	0.165877	14.86	0.159194	0.159194	0.159196	0.159258	0.159836	0.163038	0.175774	0.216248	0.325611	0.587031	1.07777	0.470952	0.470952	0.47099	0.471537	0.474998	0.488998	0.532019	0.641873	0.887428	1.384	2.19358
Sm	0.119907	3.73	0.107864	0.107864	0.107864	0.107864	0.107864	0.107867	0.107943	0.108958	0.118435	0.186006	0.502229	0.321908	0.321908	0.321908	0.321909	0.321937	0.32226	0.324586	0.336757	0.387282	0.56332	1.01627
Gd	0.296727	4.26	0.269409	0.269409	0.269409	0.269409	0.269409	0.269409	0.269427	0.269813	0.275274	0.331572	0.68937	0.786896	0.786896	0.786896	0.786896	0.786901	0.786994	0.787982	0.795165	0.834791	1.01212	1.57454
Dy	0.433762	4.62	0.399588	0.399588	0.399588	0.399588	0.399588	0.399589	0.399593	0.399745	0.40301	0.451623	0.870347	1.1329	1.1329	1.1329	1.1329	1.1329	1.13293	1.13339	1.13812	1.17298	1.37454	2.16595
Er	0.322167	2.75	0.302404	0.302404	0.302404	0.302404	0.302404	0.302404	0.302405	0.302455	0.303788	0.327731	0.56857	0.810878	0.810878	0.810878	0.810878	0.810878	0.810885	0.811025	0.812793	0.828525	0.935824	1.41926
Yb	0.365822	2.59	0.345948	0.345948	0.345948	0.345948	0.345948	0.345948	0.345948	0.34597	0.346749	0.364779	0.588167	0.895461	0.895461	0.895461	0.895461	0.895461	0.895463	0.895519	0.896443	0.906805	0.993468	1.45602
Lu	0.0601501	0.38	0.0575741	0.0575741	0.0575741	0.0575741	0.0575741	0.0575741	0.0575741	0.0575751	0.0576348	0.0597685	0.097581	0.147429	0.147429	0.147429	0.147429	0.147429	0.147429	0.147432	0.147497	0.148513	0.15993	0.237761
Hf	0.0952469	2.54	0.0868086	0.0868086	0.0868086	0.0868086	0.0868087	0.0868127	0.0868863	0.087738	0.0947843	0.139924	0.333165	0.255276	0.255276	0.255276	0.255277	0.255298	0.255509	0.256879	0.263434	0.288618	0.370578	0.56977
147Sm/144Nd	0.437904	0.152059	0.41046	0.41046	0.410454	0.410296	0.408811	0.400796	0.372018	0.305231	0.220344	0.19195	0.282292
177Lu/176Hf	0.0897042	0.0212509	0.0942089	0.0942089	0.0942089	0.0942089	0.0942088	0.0942044	0.0941247	0.0932126	0.0863726	0.0606745	0.0416039
(370 Ma)
143Nd/144Nd	0.513626	0.5128	0.513559	0.513559	0.513559	0.513559	0.513554	0.513532	0.513451	0.513263	0.51302	0.512917	0.513117
177Hf/176Hf	0.283613	0.2829	0.283644	0.283644	0.283644	0.283644	0.283644	0.283644	0.283643	0.283634	0.283564	0.283294	0.28305
(B) Starting peridotite composition (DM, F=11%)
	Assimilant	Melt 1	AFC (F) - Whole-rock composition											AFC (F) - Clinopyroxene composition
(ppm)	(DM, F=11%)	(E-MORB)	0.01	0.1	0.2	0.3	0.4	0.5	0.6	0.7	0.8	0.9	0.99	0.01	0.1	0.2	0.3	0.4	0.5	0.6	0.7	0.8	0.9	0.99
La	3.02266e-07	12.02	0.00445456	0.0294277	0.0519514	0.072442	0.0917148	0.11013	0.127889	0.145121	0.161913	0.178331	0.192828	0.000209613	0.0142236	0.0399157	0.0722987	0.109913	0.151946	0.197862	0.247273	0.299885	0.355463	0.407858
Ce	0.00179431	25.52	0.00191473	0.00207346	0.00415682	0.0124665	0.0335806	0.0761803	0.15094	0.270447	0.44914	0.703255	1.01128	0.00809125	0.0116833	0.0319935	0.0792449	0.161643	0.286388	0.460026	0.688632	0.977913	1.33328	1.7139
Nd	0.0170512	14.86	0.0163642	0.0163642	0.016367	0.0164374	0.0170989	0.0207599	0.0353229	0.0816032	0.206655	0.505576	1.06671	0.0678169	0.0678506	0.0688293	0.0749892	0.096342	0.150754	0.265825	0.480641	0.847429	1.43314	2.21584
Sm	0.0278562	3.73	0.0250584	0.0250584	0.0250584	0.0250584	0.0250585	0.0250626	0.0251523	0.0263465	0.0375005	0.117033	0.489236	0.102469	0.102469	0.102471	0.102526	0.103059	0.106095	0.118408	0.158106	0.266591	0.528296	1.02312
Gd	0.136367	4.26	0.123813	0.123813	0.123813	0.123813	0.123813	0.123813	0.123836	0.12433	0.131339	0.203595	0.662805	0.493382	0.493382	0.493382	0.493392	0.493553	0.494872	0.502062	0.531813	0.632636	0.926495	1.57764
Dy	0.210091	4.62	0.193539	0.193539	0.193539	0.193539	0.193539	0.193539	0.193545	0.19375	0.198148	0.263629	0.827644	0.743551	0.743551	0.743551	0.743553	0.743602	0.744197	0.748615	0.772355	0.873178	1.23157	2.16931
Er	0.169648	2.75	0.159241	0.159241	0.159241	0.159241	0.159241	0.159241	0.159243	0.159314	0.161206	0.195198	0.537121	0.567039	0.567039	0.567039	0.567039	0.567049	0.567202	0.568645	0.578129	0.626085	0.82485	1.41616
Yb	0.235182	2.59	0.222405	0.222405	0.222405	0.222405	0.222405	0.222405	0.222406	0.222437	0.223519	0.248574	0.558996	0.753768	0.753768	0.753768	0.753768	0.753771	0.753818	0.754414	0.759365	0.79003	0.941999	1.46681
Lu	0.0389742	0.38	0.0373051	0.0373051	0.0373051	0.0373051	0.0373051	0.0373051	0.0373051	0.0373065	0.0373884	0.0403181	0.0922358	0.125344	0.125344	0.125344	0.125344	0.125344	0.125347	0.125386	0.12582	0.129285	0.150754	0.240047
Hf	0.0198666	2.54	0.0181065	0.0181065	0.0181065	0.0181065	0.0181066	0.0181116	0.0182026	0.0192564	0.0279742	0.0838221	0.322902	0.0728012	0.0728013	0.0728033	0.0728492	0.0732494	0.075325	0.0831312	0.106751	0.167858	0.308352	0.563483
147Sm/144Nd	0.989665	0.152059	0.927643	0.927642	0.927482	0.923512	0.887787	0.731347	0.431364	0.195586	0.109929	0.140232	0.277838
177Lu/176Hf	0.278665	0.0212509	0.292659	0.292659	0.292659	0.292659	0.292656	0.292576	0.291113	0.275193	0.189849	0.0683232	0.0405748
(370 Ma)
143Nd/144Nd	0.514962	0.5128	0.514812	0.514812	0.514812	0.514801	0.51471	0.514308	0.513537	0.512931	0.512707	0.512774	0.513105
177Hf/176Hf	0.284922	0.2829	0.285018	0.285018	0.285018	0.285018	0.285018	0.285018	0.285006	0.284883	0.284218	0.283268	0.283035
Assimilation-Fractional Crystallization model adapted from Sani et al. (2023) and equations 6a and 15a from DePaolo (1981). Melt-rock reaction = 0.8*Ol + 0.2*Opx + Melt 1 --> Cpx + Melt 2
Starting peridotite compositions are melting residues under garnet + spinel facies at F=5 and 11 % from Supplemental Table S4
Partition coefficients at 2 GPa used for the modeling are from Supplemental Table S4
DePaolo, D.J., 1981, Trace element and isotopic effects of combined wallrock assimilation and fractional crystallization: Earth and Planetary Science Letters, v. 53, p. 189-202, https://doi.org/10.1016/0012-821X(81)90153-9.
Sani, C., Sanfilippo, A., Peyve, A.A., Genske, F., and Stracke, A., 2023, Earth mantle’s isotopic record of progressive chemical depletion: AGU Advances, v. 4, https://doi.org/10.1029/2022AV000792.
